# Supplementary material for: Investigating the reliability of metapodials as taxonomic Indicators for Beringian horses
Source: J Mamm Evol. 2022 Sep 21;29(4):863–75. doi: 10.1007/s10914-022-09626-4 (PMC9684255; doi:10.1007/s10914-022-09626-4)
Supplement: Supplementary file 1 — Supplementary file1 (XLSX 29 KB) [file 10914_2022_9626_MOESM1_ESM.xlsx]

## Sheet: Sheet1
Specimen ID	Locality	Initial species assignment	LDA species assignment	MT1	MT2	MT3	MT4	MT5	MT6	MT7	MT8	MT9	MT10	Orientation
CMNFV 10467	DA 24	sp.	lambei	253	31.7	30.1	42.1	35.5	46.2	46.26	38.9	29.9	27.06	left
CMNFV 11752	DA 28	sp.	lambei	248	32.5	31.21 (split)	48.92	37.86 (split)	46.4	47.2	34.08	29.24	25.26	right
CMNFV 11754	DA 28	sp.	lambei	246	30.2	29.91	44.25	32.94	44.64	43.07	33.39	28.22	24.25	left
CMNFV 13476	DA 32	sp.	scotti	263	31	29.36	48.06	37.32	46.84	46.3	38.42	31.28	28.64	right
CMNFV 13477	DA 32	sp.	lambei	254	32.5	30.09	48.48	37.55	48.3	48.24	36.55	30.86	25.78	left
CMNFV 13478	DA 32	sp.	lambei	248	29.4	29.68	44.08	34.85	43.16	43.25	34.9	29.87	26.08	left
CMNFV 13479	DA 32	sp.	scotti	248	30	39.51	44.36	35.16	45.58	46.03	35.67	30.21	25.88	left
CMNFV 13664	OCR 2	sp.	lambei	241	32.4	28.87	47.44	38.7	47.34	48.06	37.894	31.06	28.37	right
CMNFV 14486	OCR 22	sp.	verae	322	38.3	32.2	58.1	41.82	53.95	56.42	41.49	34.97	31.45	left
CMNFV 14667	OCR 26	sp.	scotti	255	35.5	32	48.81	38.48	51.1	51.5	36.12	32.48	27.95	right
CMNFV 15080	OCR 69	sp.	verae	306	39	34.9	56.33	41.7	58.15	56.85	42.76	37.32	33.77	right
CMNFV 15334	OCR 22	verae	verae	294	39.7	36.35	58.54	41.94	58.9	57.97	45.1	37.9	33.83	left
CMNFV 16124	OCR 44	sp.	verae	293	35.5	34.9	57.55	42.36	53.6	53.17	39.85	35.1	30.05	left
CMNFV 16524	OCR 12	sp.	N/A	316	41.4	37.56	65.3	46.5	N/A	N/A	N/A	N/A	N/A	right
CMNFV 17269	DA 28	sp.	lambei	240	25.9	29.16	42.86	35.9	40.08	39.65	32.06	27.11	24.87	left
CMNFV 17270	DA 28	sp.	lambei	257	30.74	32.59	47.26	37.42	45.4	45.9	36.34	31.5	27	right
CMNFV 17293	DA 7	sp.	scotti	279	33	32.3	51.95	39.61	51.02	51.14	40.95	32.94	30.51	left
CMNFV 17295	DA 7	sp.	verae	318	36.8	34.32	60.55	40.98	58.47	56.84	44.52	37.65	34.64	left
CMNFV 17511	DA 32	lambei	lambei	246	29	29.5	42.84	34.49	43.55	43.31	33.56	27.85	25.29	right
CMNFV 17562	DA 32	lambei	lambei	246	30.87	29.07	44.14	35.86	43.47	45.33	36.3	31.19	27.42	right
CMNFV 17563	DA 32	scotti	scotti	263	34	32.74	51.7	37.93	48.72	51.8	39.7	32.38	28.92	left
CMNFV 17573	DA 30	scotti	scotti	280	35.5	36.12	53.42	39.42	52.62	50.66	37.81	32.67	29.35	left
CMNFV 17585	DA 13	lambei	lambei	240	30.8	27.17	45.74	33.56	45.29	47.93	34.43	29.71	25.76	left
CMNFV 17600	DA 28	lambei	lambei	239	28.7	28.65	43.53	34.06	42.52	42.73	33.45	29.24	24.77	right
CMNFV 18980	OCR 29	sp.	verae	291	36	35.11	52.72	41.64	53.34	54.62	41.92	34.82	30.9	left
CMNFV 19072	OCR 66	sp.	verae	309	36.8	32.5	56.13	39.58	54.75	55.35	42.08	33.02	32.65	right
CMNFV 20492	OCR 20	sp.	lambei	241	32.3	29.15	48.16	37.95	49.32	50.03	37.19	31.69	27.67	right
CMNFV 20616	OCR 22	sp.	verae	300	30.4	30.67	53.27	40.25	50.06	52.66	42.68	35.1	32.56	right
CMNFV 21029	OCR 14	sp.	verae	320	39.9	33.81	61.76	43.13	58.33	59.38	44.54	37.27	33.3	right
CMNFV 22939	OCR 12	sp.	verae	316	36.8	33.94	58.44	42	57.83	58.74	43.58	35.9	33.26	right
CMNFV 23375	OCR 11A	sp.	scotti	268	34.5	29.68	49.6	38.55	49.45	50.01	37.31	31.1	27.56	right
CMNFV 23392	OCR 11A	scotti	scotti	267	32.2	31.07	46.7	36.87	44.74	44.33	35.7	31.13	28.85	right
CMNFV 24025	OCR 20	sp.	verae	310	37	32.18	57.2	43.86	58.56	55.95	42.56	35.64	33.28	right
CMNFV 24203	OCR 12	sp.	lambei	239	34.7	30.24	45.79 (split)	36.74	45.24	46.87	35.02	28.6	26.19	right
CMNFV 25178	DA 16	sp.	N/A	255	28.2	28.02	44.31	34.24	39.5	40.56	N/A	29.32	25.9	right
CMNFV 25187	DA 16	lambei	lambei	251	31	30.93	49.92	39.36	48.53	50.8	37.48	32.25	28.1	left
CMNFV 25188	DA 16	sp.	francisi	250	27.2	27.31	42.76	33.56	37.92	40.79	31.38	29.34	25.94	right
CMNFV 25938	DA 16	lambei	lambei	265	31.2	29.04	48.85	37.6	47.21	48.08	38.87	31.42	28.12	left
CMNFV 26724	OCR 20	lambei	lambei	238	32.6	30.69	51.23	36.42	49.76	50.49	37.45	29.86	27.9	right
CMNFV 26887	OCR 22	sp.	verae	287	37	36.4	59.8	41.55	55.26	56.85	43.5	36.53	33.2	left
CMNFV 27365	OCR 45	sp.	verae	307	35.2	36.01	59.76	43.01	54.45	56.56	42.6	34.28	32.84	right
CMNFV 27886	OCR 87	sp.	verae	294	34.8	35.26	54.24	39.84	50.1	50.8	41.33	34.9	30.75	left
CMNFV 27912	OCR 71	sp.	verae	298	37.2	37	55.6	42.82	53.06	54.2	42.05	35.73	30.76	left
CMNFV 28127	OCR 126	lambei	N/A	249	35.8	N/A	N/A	N/A	50.56	52.48	40.44	32.77	30.39	right
CMNFV 28964	DA 17	scotti	N/A	277	33.44	30.4	52.61	37.91	50.67	N/A	39.71	33.77	30.98	right
CMNFV 28965	DA 17	lambei	N/A	245	32.2	28.5	42.07	35.9	44.68	N/A	35.2	N/A	25.06	right
CMNFV 28966	DA 17	lambei	lambei	240	27.8	28.71	41.93	31.85	41.94	42.38	33.41	28.64	24.15	left
CMNFV 29039	DA 10	verae	verae	305	36.5	36.5	54.56	40.16	51.15	49.52	42	35.24	32.08	left
CMNFV 29286	OCR 44	verae	verae	295	36.3	34.85	54.7	41.36	52.6	54.55	43.1	34.45	31.61	right
CMNFV 32080	OCR 74	lambei	N/A	258	30.4	N/A	N/A	N/A	47.79	50.84	33.24	29.94	27.38	right
CMNFV 32121	OCR 66	verae	N/A	326	39.4	35	64.05	48.36	58.32	N/A	N/A	N/A	N/A	right
CMNFV 33124	OCR 166	verae	verae	309	37.3	35.4	56.05	46.96	56.25	55.13	40.8	34.9	31.89	right
CMNFV 33775	DA 10	scotti	scotti	264	30.7	29.83	50.15	36.64	45.81	48.47	38.5	31.42	28.73	right
CMNFV 33800	DA 8	lambei	lambei	244	31.8	28.29	43	34.37	43.36	45	35.19	29.84	26.9	right
CMNFV 33803	DA 8	sp.	N/A	243	28.8	28.04	43.16	34.19	45.73	N/A	N/A	N/A	N/A	left
CMNFV 33809	DA 8	sp.	lambei	232	30	29	44.85	34.71	42.56	43.93	33.86	29.34	25.34	left
CMNFV 33869	DA 36	lambei	lambei	228	28.5	25.25	41.12	30.46	39.65	41.54	31.65	27.35	24.11	right
CMNFV 33870	DA 36	lambei	lambei	240	29.4	28.25	44.65	35.59	41.45	43.35	34.43	31.22	27.92	left
CMNFV 33871	DA 36	lambei	lambei	249	28.73	27.25	45.69	32.82	45.21	43.94	34.36	27.74	25.86	right
CMNFV 33882	DA 34	lambei	lambei	248	32.5	30.59	45.3	34.84	45.22	45.86	34.63	28.87	26.39	right
CMNFV 33906	DA 16	lambei	lambei	237	30.11	28.86	45.05	34.92	43.78	43.52	34.1	28.74	24.92	right
CMNFV 33969	DA 35	francisci	francisci	256	29.6	28.27	43.76	32.28	39.94	41.53	30.66	28.62	24.94	left
CMNFV 33970	DA 35	lambei	lambei	243	26.2	26.35	39.06	32.2	39.16	39.76	31.93	27.14	24.85	left
CMNFV 34774	DA	lambei	lambei	249	28.7	31.1	43.66	35.46	41.39	43.17	36.52	30.6	27.6	left
CMNFV 34775	DA	francisci	francisci	260	29.24	27.85	44.81	33.6	39.65	42.05	33.14	29.85	25.67	right
CMNFV 34776	DA 32	francisci	francisci	265	29.11	27.66	40.43 (split)	35.20 (split)	38.6	38.68	31.35	28.15	26.54	right
CMNFV 34778	DA 32	lambei	lambei	248	30.62	33.42 (split)	48.81 (split)	41.96 (split)	46.26	48.52	36.09	29.28	27.5	right
CMNFV 34779	DA 32	lambei	lambei	244	29.14	29.63	43.6	34	44.04	43.3	33.04	27.2	25.26	right
CMNFV 35498	DA 37	francisci	francisci	260	26.72	27.92	42.43	32.64	38.84	40.46	29.76	29.11	25.1	right
CMNFV 35607	DA 12	lambei	lambei	245	28.8	28.1	45	33.6	46.31	45.25	36.46	30.34	27.65	right
CMNFV 35626	DA 40	francisci	N/A	269	27.78	27.94	44.83	34.86	N/A	N/A	N/A	N/A	N/A	right
CMNFV 35694	DA 16	lambei	lambei	251	31.32	28.14	47.74	36.27	46.39	48.5	38.41	32.12	28.95	right
CMNFV 35695	DA 16	lambei	lambei	239	29.4	30.44	42.8	35.57	43.13	44.98	33.8	29.04	24.95	left
CMNFV 35696	DA 16	lambei	lambei	240	28.4	30	44.57	37.27	45.2	48.16	33.91	28.66	25.15	left
CMNFV 35864	DA 32	lambei	lambei	240	26.9	29.89	45.8	34.82	42.57	44.66	34.24	29.07	26.85	left
CMNFV 35865	DA 32	lambei	lambei	246	32	29.16	46.21	35.57	45.34	46.06	34.92	29.52	27.07	left
CMNFV 35908	DA 37	lambei	lambei	260	31.4	29.58	43.88	33.62	42.45	44.36	35.89	29.96	27.3	left
CMNFV 35932	DA 37	lambei	lambei	258	30	29.06	41.24	37.52	43.97	44.7	34.33	29.11	25.69	left
CMNFV 35963	DA 10	lambei	lambei	273	29.9	28.63	47.39	38.83	44.98	47.24	37.46	30.87	28.57	right
CMNFV 36058	DA 40	lambei	lambei	260	30.8	27.56	46.65	34.86	46.68	44.28	32.56	29.02	26.52	right
CMNFV 36072	DA 8	lambei	lambei	248	30.9	28.42	46.45	37.47	44.69	46.05	35.28	30.57	27.35	left
CMNFV 36104	DA 52	lambei	lambei	246	26.6	28.5	40.88	34.12	41.32	41.69	32.43	27.6	24.3	left
CMNFV 36105	DA 52	lambei	lambei	250	30.66	26.8	44.9	33.92	44.23	44.47	33.29	28.76	25.07	right
CMNFV 36156	DA	lambei	lambei	259	30.8	30.32	42.89	37.44	46.22	46.98	28.8	30.06	22.76 (broken)	right
CMNFV 36157	DA 32	lambei	lambei	253	31.29	29.38	48.56	38.56	46.12	49.27	38.58	32.31	29.31	right
CMNFV 36158	DA 32	lambei	lambei	241	28.9	29.04	44.56	34.77	43.5	44.94	34.6	29.49	25.74	left
CMNFV 36159	DA 32	lambei	lambei	238	30.51	28.36	43.62	34.06	44.16	42.86	32.99	29.55	25.97	right
CMNFV 36160	DA 32	lambei	lambei	249	30.83	28.54	42.98	35.76	46.24	45.46	35.77	30.45	27.5	right
CMNFV 36161	DA 32	lambei	lambei	246	29.5	29.23	45.95	34.72	44.6	46.04	35.67	30.3	26.66	left
CMNFV 36313	DA 8	lambei	lambei	239	28.97	29.72	43.65	33.07	43.06	43.67	34.36	29.03	26.24	right
CMNFV 36345	DA 41	lambei	lambei	240	29.3	26.44	44.36	33.59	43.55	44.36	35	27.89	25/15	left
CMNFV 36369	DA 12	sp.	verae	299	33.37	33.55	50.74	42.46	52.69	49.44	35.2	34.05	29.51	right
CMNFV 36400	DA 43	lambei	lambei	255	31.64	30.34	48.99	36.8	42.95	49.39	35.95	33	27.6	right
CMNFV 37666	DA 12	sp.	N/A	297	37.17	33.76	55.87	N/A	53.86	53.33	41.1	35.04	30.96	right
CMNFV 37764	DA 10	lambei	lambei	255	31	31.32	44.9	39.5	44.34	44.76	36.51	29.8	25.95	left
CMNFV 37835	DA 39	lambei	lambei	257	28.5	26.6	45.7	36.18	38.33	40.44	31.94	29.2	24.84	left
CMNFV 37972	DA 45	sp.	scotti	259	33.3	29.7	49.46	35.9	46.67	48.67	36.92	30.72	27.1	left
CMNFV 37973	DA 45	lambei	lambei	251	28.92	28.02	45.64	34.46	44.24	44.66	31.37	28.61	25.76	right
CMNFV 37976	DA 45	lambei	lambei	244	27.23	27.06	44.69	33.02	42.5	44.47	34.89	30.66	27.55	right
CMNFV 37977	DA 45	lambei	lambei	251	31.42	29.67	45.61	35.34	44.76	44.94	34.64	29.12	27.1	right
CMNFV 37980	DA 45	lambei	lambei	259	25.5	28.2	44.64	35.66	39.32	41.2	32.45	30.89	26.69	left
CMNFV 37981	DA 45	lambei	lambei	247	30.6	27.62	48.66	38.04	46.37	47.89	37.56	30.61	26.55	left
CMNFV 37982	DA 45	lambei	lambei	251	30.8	32.78	42.06	38.56	45.96	45.71	36.1	30.76	27.65	left
CMNFV 37983	DA 45	lambei	lambei	252	32.1	29.64	46.45	35.67	45.9	47.43	36.93	30.08	2.03	left
CMNFV 37984	DA 45	lambei	lambei	246	33.8	30.2	49.34	37.56	47.06	48.95	37.1	33.18	28.86	left
CMNFV 37985	DA 45	francisci	francisci	252	26.2	24.64	41.23	32.2	36.15	37	30.24	28.19	24.71	left
CMNFV 38034	DA 52	lambei	lambei	250	29.94	29.4	44.23	34.71	42.72	44.84	34.24	28.65	25.46	right
CMNFV 38040	DA 52	lambei	lambei	246	29.13	29.4	46.24	37.15	45.34	45.02	34.83	28.38	25.98	right
CMNFV 38043	DA 52	lambei	lambei	247	23.91	25.51	40.91	33.09	40.08	40.46	32.89	25.9	24.4	right
CMNFV 38044	DA 52	lambei	N/A	255	31	29.94	46.2	N/A	48.4	47.55	37.13	30.64	28.78	left
CMNFV 38050	DA 52	lambei	lambei	249	30.9	30	43.93	34.61	42.33	41.14	33.31	29.17	24.72	left
CMNFV 38124	DA 45	lambei	lambei	248	29.45	28.86	45.14	37.01	46.85	47	35.76	30.06	27.06	right
CMNFV 38166	DA 43	lambei	lambei	246	31.2	28.82	46.76	35.95	46.21	45.1	34.91	29.48	25.95	left
CMNFV 42139	DA 52	lambei	lambei	249	29.2	27.67	43.15	32.76	42.84	42.9	33.83	28.29	26.08	right
CMNFV 42418	DA 12	sp.	verae	291	37.7	35.03	57.38	43.35	54.84	55.26	43.04	35.49	32.1	left
CMNFV 43038	OCR 20	verae	verae	306	34.9	32.13	51.45	40.67	53.55	55.18	42.46	36.75	32.85	right
CMNFV 43382	OCR 20	verae	verae	310	40	36.04	61.22	46.4	57.1	60.06	46.1	37.75	33.28	right
CMNFV 44309	OCR 11A	verae	verae	312	40.2	33.48	58.64	44.91	56.96	59.66	41.77	35.45	33.12	left
CMNFV 44382	DA 10	lambei	lambei	251	28.85	30.64	45.34	35.3	44.84	46.2	35.24	29.69	26.13	right
CMNFV 44427	DA 55	sp.	lambei	262	32	32.51	43.01	36.94	49.48	50.05	37.96	31.44	28.51	left
CMNFV 44444	DA 50	lambei	lambei	247	30.6	28.18	42.35	31.6	41	41.18	31.15	27.25	25.3	left
CMNFV 44464	DA 52	lambei	lambei	254	32.15	31.24	48.97	35.81	47.31	49.69	35.2	31.9	27.46	right
CMNFV 44577	DA 12	sp.	verae	294	36.77	34.34	55.69	41.96	51.1	50.22	39.71	34.1	30.88	right
CMNFV 44581	DA 12	sp.	verae	308	38.19	34.89	56.83	42.85	54.05	54.38	41.9	35.46	31.46	right
CMNFV 44587	DA 12	sp.	verae	286	34.87	33.53	52.23	41.68	50.5	50.11	42	35.36	32.19	right
CMNFV 45297	DA 51	scotti	scotti	267	30.5	30.91	50.21	38.1	48.72	48.1	37.28	31.7	28.71	left
CMNFV 45307	N/A	lambei	lambei	241	30.77	27.79	41.1	36.54	45.35	46.1	36.54	30.76	27.03	right
CMNFV 45308	N/A	lambei	N/A	265	31.6	30.66	N/A	N/A	47.09	48.21	37.56	31.45	28.29	right
CMNFV 45542	DA 53	lambei	lambei	251	30.4	30.75	42.12	35.82	42.71	44.59	35.58	29.92	26.35	left
CMNFV 45620	DA 62	lambei	lambei	260	27.7	27.54	46.5	35.75	40.4	42.55	32.59	30.65	26.34	left
CMNFV 45665	DA 62	lambei	lambei	239	28	25.69	42.92	34.62	42.52	43.77	34.19	29.11	25.3	left
CMNFV 45865	DA 12	lambei	lambei	250	30.1	28.46	50	37.28	42.05	46.57	35.26	29.3	26.17	left
CMNFV 46136	DA 9	lambei	N/A	251	28.9	28.5	46.58	N/A	44.92	44.37	36.08	30.05	26.87	left
CMNFV 46137	DA 9	lambei	lambei	236	25.1	25.34	42.84	33.14	41.86	42.63	31.14	27.05	25.36	left
CMNFV 46148	DA 51	lambei	lambei	266	30.06	29.95	48.8	36.5	48.88	47.74	37.06	31.15	28.95	right
CMNFV 46188	DA 51	lambei	lambei	256	32.3	30.34	41.98	35.64	46.37	48.15	36.05	31.32	28.04	left
CMNFV 46372	DA 10	lambei	lambei	245	30.22	30.15	40.5	33.98	43.11	45.77	32.24	28.49	26	right
CMNFV 46540	DA 51	lambei	lambei	241	30.8	29.06	41.47	36.67	45.4	45.86	35.98	30.59	26.7	left
CMNFV 46548	DA 51	sp.	lambei	243	32.1	31.68	48.88	36.81	46.05	48.75	37	32.05	27.56	left
CMNFV 46561	DA 51	lambei	lambei	241	30.17	29.12	45.87 (split)	35.63 (split)	44.69	46.1	34.46	27.87	25.84	right
CMNFV 46593	DA 52	lambei	lambei	253	31.6	31.44	49.12	37.77	49.04	48.39	35.7	30.8	26.66	left
CMNFV 47163	DA 43	sp.	scotti	282	34.79	34.46	49.65	37.11	51.39	50.3	37.83	31.7	28.76	right
CMNFV 47169	DA 43	sp.	scotti	285	31.31	31.78	53.35	41.11	49.72	50.75	38.38	31.98	29.29	right
CMNFV 47170	DA 43	sp.	scotti	286	34.3	32.37	54.32	40.01	49.66	49.29	39.11	34.02	30.7	left
CMNFV 47184	DA 8	lambei	lambei	242	31.2	29.45	47.06	36.7	45.23	45.44	36.47	30.79	27.25	left
CMNFV 47193	DA 8	lambei	lambei	239	28.55	28.7	44.85	35.2	42.44	43.96	33.35	28.24	26.47	right
CMNFV 47196	DA 8	lambei	N/A	251	31.6	29.15	46.33	34.06	N/A	N/A	35.5	N/A	29.35	right
CMNFV 47304	DA 12	sp.	scotti	277	30.6	30.38	49.71	37.69	46.36	46.93	38.1	30.8	27.83	left
CMNFV 47332	DA 12	francisci	francisci	259	28.31	27.6	39.15	28.71	37.91	37.24	29.51	26.84	24.21	right
CMNFV 47346	DA 35	lambei	lambei	235	28.6	28.84	42.4	35	42.06	40.56	32.46	27.33	24.93	left
CMNFV 47394	DA 68	sp.	N/A	260	31.42	33.14	49.02	38.06 (split)	49.57	50.41 (split)	38.25	N/A	28.73	right
CMNFV 47407	DA 69	lambei	lambei	248	33	29.55	41.87	35.24	44.8	45.4	28.42	25.95	22.74	left
CMNFV 47420	DA 69	lambei	lambei	255	32.4	32.65	47.04	37.64	46.75	45.21	36.35	30.37	27.1	left
CMNFV 47448	DA 9	lambei	lambei	251	30.41	29.85	49.51	35.6	46.75	49.72	37.98	31.87	28.49	right
CMNFV 47469	DA 67	lambei	N/A	247	31.27	30.75	40.71	N/A	44.7	N/A	N/A	27.38	23.47	right
CMNFV 47470	DA 67	lambei	lambei	248	31.21	28.65	41.14	35.7	45.43	42.02	35.26	30.25	26.55	right
CMNFV 47536	DA 51	sp.	lambei	253	28.9	27.27	48.06	35.12	44.92	45.58	35.79	29.55	27.08	left
CMNFV 47561	DA 9	lambei	lambei	244	31.9	29.5	48.4	38.46	46.76	46.32	37	31.85	27.78	left
CMNFV 47562	DA 9	sp.	lambei	256	31.1	30.38	48.26	37.45	48.84	50.22	36.49	30.12	27.26	right
CMNFV 47563	DA 9	lambei	lambei	255	33.34	29.7	49.45	37.49	48.21	48.27	36.36	29.8	26.94	right
CMNFV 48708	DA 60	sp.	lambei	252	30.4	29.63	44.71	34.94	42.46	44	35.06	28.12	26.02	left
CMNFV 49374	OCR 91	lambei	lambei	264	33.7	30.95	50.9	38.3	49.26	51.1	36.36	30.5	27.7	left
CMNFV 49728	DA 60	sp.	scotti	258	31.81	32.08	49.36	39.31	48.64	49.03	38.4	31.37	27.75	right
CMNFV 49729	DA 60	sp.	francisci	267	29.5	28.9	45.44	34.96	41.94	42.83	33.53	30.46	27.12	left
CMNFV 49730	DA 50	sp.	lambei	258	30	28.82	49.44	37.7	46.7	49.6	38.1	32.34	28.74	left
CMNFV 49732	DA 60	lambei	lambei	232	27.4	26.58	42	32.43	40.13	39.38	30.62	25.84	23.7	left
CMNFV 49738	DA 60	sp.	lambei	243	31.6	29.57	45.6	34.68	41.24	47.19	33.06	26.97	25.58	left
CMNFV 49760	DA 64	sp.	N/A	251	31.36	28.41	42.7	30.25	44.07	45.53	N/A	28.22	N/A	right
CMNFV 49806	DA 55	sp.	lambei	256	31.04	30.84	48.7	38.1	47.71	48.04	35.76	31.62	28.62	right
CMNFV 49810	DA 55	sp.	lambei	251	32.6	31.35	48.03	38.8	46.24	49.18	37.49	30.15	27.67	left
CMNFV 49840	DA 57	sp.	lambei	243	30.2	28.71	46.22	34.16	44.64	44.52	34.3	29.46	26.09	left
CMNFV 49862	DA 57	sp.	lambei	243	32.32	31.99	49.41	37.34	44.29	46.55	36.82	31.76	27.16	right
CMNFV 49864	DA 57	sp.	lambei	240	31.44	29.57	46.65	35.7	43.24	46.04	34.18	29.55	25.79	right
CMNFV 49867	DA 57	sp.	lambei	252	31.9	30.54	46.3	35.04	45.86	47.31	37.48	30.78	27.84	left
CMNFV 49868	DA 57	sp.	scotti	258	32.8	31.68	49.86	38.1	47.31	46.42	35.42	30.59	27.66	left
CMNFV 49869	DA 57	sp.	lambei	260	32.3	30.52	47.11	36.94	46.11	48.78	34.92	29.22	25.95	left
CMNFV 49876	DA 57	lambei	lambei	247	30.6	30	46.93	36.14	45.04	46.76	35.21	29.85	26.32	left
CMNFV 49905	DA 65	lambei	lambei	264	31.8	31.59	49.23	39.29	50.24	50.1	37.9	31.49	29.09	left
CMNFV 50200	DA 73	lambei	lambei	235	28.68	29.52	44.96	36.65	45.66	44.54	34.26	28.94	25.8	right
CMNFV 50206	DA 73	lambei	lambei	249	31.17	30.17	46.7	34.69	45.25	43.87	34.76	30.81	26.74	right
CMNFV 50213	DA 73	sp.	lambei	254	31.68	30.8	46.88	36.7	42.12	45.79	37.19	31.86	28.15	right
CMNFV 50220	DA 73	lambei	lambei	243	29	29.2	44.2	35.28	44.61	45.36	35.55	29.75	25.85	left
CMNFV 50289	DA 51	lambei	N/A	250	33.43	30.26	47.15	36.45	43.25	N/A	N/A	N/A	N/A	right
CMNFV 50308	DA 73	sp.	lambei	255	31.9	33.76	46.82	35.36	46.63	48.55	33.56	26.58	23.04	left
CMNFV 50323	DA 75	sp.	verae	285	33.05	32.14	53.4	39.41	50.56	50.75	39.84	32.28	29.36	right
CMNFV 50335	DA 73	lambei	lambei	240	30.2	29.36	46.44	34.64	44.65	45.97	34.82	29.91	26.21	left
CMNFV 50886	DA 51	lambei	lambei	258	29.34	28.96	48.42	36.45	44.9	47.1	37.74	31.75	28.4	right
CMNFV 52341	OCR 75	verae	N/A	299	37.5	34.96	58.23	40.49	56.1	N/A	N/A	N/A	N/A	right
CMNFV 52344	OCR 76	scotti	scotti	259	35.9	32.16	52.92 (split)	42.76	51.81	52.26	39.29	32.78	29.93	right
CMNFV 52346	OCR 76	scotti	scotti	270	35.4	32.19	54.05	39.93	51.25	53.85	39.92	33.7	29.93	right
CMNFV 52347	OCR 76	verae	verae	290	37.6	34.94	57.75	44.98	54.38	54.6	41.6	36.05	32.3	left
CMNFV 52349	OCR 20	verae	verae	298	37.8	37.22	59.9	42.85	54.92	56.16	44.03	36.05	31.86	right
CMNFV 52350	OCR 77	verae	verae	302	35.3	35.1	55.07	43.71	55.5	55.77	43.75	37.12	32.43	right
CMNFV 52351	OCR 77	verae	verae	308	40.1	36.92	61.07	47.2	57.25	57.9	43.74	36.48	32.71	right
CMNFV 52353	OCR 77	verae	verae	289	37.7	34.31	54.79	40.8	53.88	54.36	41.1	33.85	30.69	right
CMNFV 52354	OCR 77	verae	verae	291	36.9	33.5	55.5	42.51	52.79	53.9	44.9	36.14	32.3	left
CMNFV 52355	OCR 77	verae	N/A	306	36.6	31.79	57.82	N/A	55.54	54.58	42.96	35.94	32.48	right
CMNFV 52356	OCR 66–78	verae	verae	300	39.8	36.81	60.5	45.07	56.92	55.62	41.13	34.1	31.8	right
CMNFV 52357	OCR 78	verae	verae	288	35.6	35.35	53.93	44.7	52.74	54.1	43.14	35.85	32.22	left
CMNFV 52860	DA 36	lambei	lambei	256	30.3	31.08	49.24	38.03	47.42	48.06	37.04	30.45	27.79	left
CMNFV 52947	DA 51	lambei	lambei	256	31.3	29.54	47.72	39.68 (split)	44.52	47.36	34.76	29.95	26.6	left
CMNFV 52958	DA 41	lambei	lambei	273	30.21	30.43	52.71	37.54	48.7	50.99	39.44	33.52	30.21	right
CMNFV 52959	DA 41	lambei	lambei	253	32.42	30	46.94	37.79	47.34	45.5	35.75	31.47	28.68	right
