# Supplementary material for: Investigating the reliability of metapodials as taxonomic Indicators for Beringian horses
Source: J Mamm Evol. 2022 Sep 21;29(4):863–75. doi: 10.1007/s10914-022-09626-4 (PMC9684255; doi:10.1007/s10914-022-09626-4)
Supplement: Supplementary file 3 — Supplementary file3 (XLSX 10 KB) [file 10914_2022_9626_MOESM3_ESM.xlsx]

## Sheet: Sheet1
	PC1	PC2	PC3	PC4	PC5	PC6	PC7	PC8	PC9	PC10
Standard deviation	2.921	0.636	0.533	0.46	0.417	0.354	0.324	0.272	0.222	0.195
Proportion of variance	0.853	0.04	0.029	0.021	0.017	0.013	0.011	0.007	0.005	0.004
Cumulative proportion	0.853	0.893	0.921	0.943	0.96	0.973	0.984	0.991	0.996	1
