# Supplementary material for: Investigating the reliability of metapodials as taxonomic Indicators for Beringian horses
Source: J Mamm Evol. 2022 Sep 21;29(4):863–75. doi: 10.1007/s10914-022-09626-4 (PMC9684255; doi:10.1007/s10914-022-09626-4)
Supplement: Supplementary file 4 — Supplementary file4 (XLSX 11 KB) [file 10914_2022_9626_MOESM4_ESM.xlsx]

## Sheet: Sheet1
	PC1	PC2	PC3	PC4	PC5	PC6	PC7	PC8	PC9	PC10
MT1	9.092	7.562	51.863	15.14	0.01	2.182	7.71	0.8	4.91	0.642
MT2	9.685	14.449	0.27	13.134	23.86	29.82	3.58	5.087	0.079	0.036
MT3	8.607	35.258	16.486	31.187	0.571	6.259	0.608	0.169	0.112	0.743
MT4	10.434	0.445	0.309	7.81	6.988	13.312	56.733	0.331	2.452	1.186
MT5	10.028	1.143	0.0006369	0.483	60.825	23.077	2.279	2.156	0.0002773	0.008
MT6	10.584	3.528	6.702	4.896	0.161	5.428	22.171	4.445	30.053	12.032
MT7	10.595	1.673	14.492	3.237	0.2	6.824	2.599	8.262	30.577	21.541
MT8	10.296	5.885	9.819	12.84	2.539	2.337	1.1	33.39	8.28	13.514
MT9	10.327	11.194	0.054	7.661	2.123	10.373	3.105	43.86	1.622	9.679
MT10	10.351	18.863	0.003	3.613	3.613	0.39	0.113	1.5	21.915	40.619
