# Supplementary material for: Investigating the reliability of metapodials as taxonomic Indicators for Beringian horses
Source: J Mamm Evol. 2022 Sep 21;29(4):863–75. doi: 10.1007/s10914-022-09626-4 (PMC9684255; doi:10.1007/s10914-022-09626-4)
Supplement: Supplementary file 5 — Supplementary file5 (XLSX 18 KB) [file 10914_2022_9626_MOESM5_ESM.xlsx]

## Sheet: Sheet1
Specimen ID	Initial species assignment	LDA species assignment	MT1	MT2	MT3	MT4	MT5	MT6
CMNFV 10467	sp.	lambei	348.3	360.51	377.82	222.96	206.08	318.17
CMNFV 11752	sp.	lambei	329.09	382.55	411.07	320.04	233.58	321.52
CMNFV 11754	sp.	lambei	321.6	321.23	372.29	251.36	178.14	292.74
CMNFV 13476	sp.	scotti	388.86	341.85	356.55	306.66	227.14	328.96
CMNFV 13477	sp.	lambei	352.22	382.55	377.53	313.16	229.88	354.38
CMNFV 13478	sp.	lambei	329.09	301.34	365.66	249.04	198.8	269.76
CMNFV 13479	sp.	scotti	329.09	316.19	711.86	252.87	202.25	307.91
CMNFV 13664	sp.	lambei	303.37	379.75	342.84	297.23	243.78	337.54
CMNFV 14486	sp.	verae	691.15	565.5	442.07	484.21	283.5	463.4
CMNFV 14667	sp.	scotti	356.18	472.01	435.7	318.31	241.09	406.26
CMNFV 15080	sp.	verae	597.96	590.41	533.24	449.45	281.92	555.78
CMNFV 15334	verae	verae	533.71	615.94	586.26	493.08	285.08	573.32
CMNFV 16124	sp.	verae	528.56	472.03	533.24	473.24	290.67	456.15
CMNFV 16524	sp.	N/A	655.18	680.59	632.71	641.48	348.52	N/A
CMNFV 17269	sp.	lambei	299.81	222.86	350.92	232.77	210.62	225.43
CMNFV 17270	sp.	lambei	364.17	335.07	454.64	294.52	228.33	304.97
CMNFV 17293	sp.	scotti	459.91	396.7	445.28	369.87	255.06	404.72
CMNFV 17295	sp.	verae	667.03	514.2	512.83	534.83	272.52	563.23
CMNFV 17511	lambei	lambei	321.6	291.68	360.52	232.51	194.82	275.71
CMNFV 17562	lambei	lambei	321.6	338.45	348.4	249.86	210.16	274.48
CMNFV 17563	scotti	scotti	388.86	425.92	459.53	365.59	234.43	361.9
CMNFV 17573	scotti	scotti	464.61	472.02	577.66	395.57	252.69	436.19
CMNFV 17585	lambei	lambei	299.81	336.63	297.66	272.23	184.72	303.19
CMNFV 17600	lambei	lambei	296.27	284.54	336.79	241.63	190.12	260.17
CMNFV 18980	sp.	verae	518.38	487.99	540.74	383.2	281.13	450.8
CMNFV 19072	sp.	verae	614.77	514.2	451.72	445.62	254.69	480.24
CMNFV 20492	sp.	lambei	303.37	376.97	350.64	308.2	234.67	372.8
CMNFV 20616	sp.	verae	565.24	326.31	394.69	392.9	263.15	386.51
CMNFV 21029	sp.	verae	679.02	623.36	495.26	560.93	301.04	559.96
CMNFV 22939	sp.	verae	655.18	514.2	499.71	491.06	285.88	548.39
CMNFV 23375	sp.	scotti	410.23	440.98	365.66	330.86	241.94	375.18
CMNFV 23392	scotti	scotti	405.9	374.2	406.79	286.19	221.84	294.34
CMNFV 24025	sp.	verae	620.44	520.88	441.43	466.34	311.04	565.33
CMNFV 24203	sp.	lambei	296.27	447.09	381.93	272.94	220.32	302.37
CMNFV 25178	sp.	N/A	356.18	272.89	319.8	252.18	192.08	217.61
CMNFV 25187	lambei	lambei	340.53	341.85	402.53	336.02	251.94	358.48
CMNFV 25188	sp.	francisi	336.69	250.42	301.24	231.47	184.72	197.1
CMNFV 25938	lambei	lambei	397.32	347.13	347.56	318.94	230.47	335.3
CMNFV 26724	lambei	lambei	292.76	385.35	395.29	357.64	216.6	380.91
CMNFV 26887	sp.	verae	498.38	520.88	588.14	519.02	279.94	491.16
CMNFV 27365	sp.	verae	603.53	462.57	573.57	518.19	299.41	473.89
CMNFV 27886	sp.	verae	533.71	450.16	546.14	410.34	257.95	387.25
CMNFV 27912	sp.	verae	554.6	527.6	610.96	435.55	296.84	445.09
CMNFV 28127	lambei	N/A	332.87	481.56	N/A	N/A	N/A	395.93
CMNFV 28964	scotti	N/A	450.6	409.41	386.65	381.28	234.19	398.02
CMNFV 28965	lambei	N/A	317.9	374.2	332.7	222.57	210.62	293.38
CMNFV 28966	lambei	lambei	299.81	263.76	338.44	220.8	166.84	251.64
CMNFV 29039	verae	verae	592.43	504.28	591.91	416.2	262	407.23
CMNFV 29286	verae	verae	538.88	497.73	531.46	418.77	277.46	435.79
CMNFV 32080	lambei	N/A	368.21	326.31	N/A	N/A	N/A	345.37
CMNFV 32121	verae	N/A	715.83	604.92	536.81	612.32	376.17	559.73
CMNFV 33124	verae	verae	614.77	530.98	551.2	444.09	355.27	512.77
CMNFV 33775	scotti	scotti	393.07	334.03	369.98	339.76	219.16	311.7
CMNFV 33800	lambei	lambei	314.23	363.23	327.02	234.61	193.5	272.8
CMNFV 33803	sp.	N/A	310.58	286.91	320.33	236.71	191.53	310.38
CMNFV 33809	sp.	lambei	272.27	316.19	346.45	259.65	197.24	260.76
CMNFV 33869	lambei	lambei	259.15	279.85	250.96	210.67	152.96	219.61
CMNFV 33870	lambei	lambei	299.81	301.34	325.94	256.87	207.1	244.57
CMNFV 33871	lambei	lambei	332.87	285.25	299.71	271.51	176.88	301.89
CMNFV 33882	lambei	lambei	329.09	382.55	392.3	265.96	198.68	302.05
CMNFV 33906	lambei	lambei	289.28	318.95	342.57	262.44	199.57	279.26
CMNFV 33969	francisci	francisci	360.16	306.24	326.48	244.71	171.25	223.53
CMNFV 33970	lambei	lambei	310.58	229.06	227.16	186.15	170.43	213.09
CMNFV 34774	lambei	lambei	332.87	284.54	407.7	243.37	205.63	243.72
CMNFV 34775	francisci	francisci	376.38	297.45	315.3	259.09	185.15	219.61
CMNFV 34776	francisci	francisci	397.32	294.32	310.31	202.26	202.7	205.78
CMNFV 34778	lambei	lambei	329.09	331.96	482.06	318.31	285.35	319.17
CMNFV 34779	lambei	lambei	314.23	295.04	364.23	242.56	189.47	283.29
CMNFV 35498	francisci	francisci	376.38	240.02	317.15	227.19	174.99	208.89
CMNFV 35607	lambei	lambei	317.9	286.91	321.93	261.74	185.15	320.01
CMNFV 35626	francisci	N/A	414.6	263.31	317.67	259.37	198.91	229.27
CMNFV 35694	lambei	lambei	340.53	350.31	323	301.77	214.87	321.35
CMNFV 35695	lambei	lambei	296.27	301.34	387.84	231.99	206.87	269.31
CMNFV 35696	lambei	lambei	299.81	277.52	374.91	255.76	226.55	301.73
CMNFV 35864	lambei	lambei	299.81	243.89	371.71	273.09	198.46	260.91
CMNFV 35865	lambei	lambei	321.6	368.69	350.92	279.01	206.87	304
CMNFV 35908	lambei	lambei	376.38	352.45	362.8	246.33	185.37	259.13
CMNFV 35932	lambei	lambei	368.21	316.19	348.12	212.15	229.52	282.2
CMNFV 35963	lambei	lambei	432.36	313.68	336.24	296.47	245.38	298.18
CMNFV 36058	lambei	lambei	376.38	336.63	307.7	285.45	198.91	326.24
CMNFV 36072	lambei	lambei	329.09	339.23	330.53	282.51	228.92	293.54
CMNFV 36104	lambei	lambei	321.6	237.47	332.7	207.72	190.77	242.72
CMNFV 36105	lambei	lambei	336.69	333	288.31	260.34	188.6	286.27
CMNFV 36156	lambei	lambei	372.28	336.63	384.29	233.16	228.57	318.5
CMNFV 36157	lambei	lambei	348.3	349.51	357.11	314.4	242.07	316.83
CMNFV 36158	lambei	lambei	303.37	289.29	347.56	255.62	197.91	274.94
CMNFV 36159	lambei	lambei	292.76	329.13	328.91	242.83	190.12	285.17
CMNFV 36160	lambei	lambei	332.87	337.41	333.79	234.34	209.03	318.84
CMNFV 36161	lambei	lambei	321.6	303.79	352.88	275.24	197.35	292.11
CMNFV 36313	lambei	lambei	296.27	290.96	366.81	243.24	179.51	268.25
CMNFV 36345	lambei	lambei	299.81	298.91	279.37	252.87	185.04	275.71
CMNFV 36369	sp.	verae	559.91	407.37	486.44	349.46	292	437.6
CMNFV 36400	lambei	lambei	356.18	358.89	384.88	321.15	221.02	266.59
CMNFV 37666	sp.	N/A	549.33	526.59	493.56	440.66	N/A	461.53
CMNFV 37764	lambei	lambei	356.18	341.85	414.45	260.34	253.69	288
CMNFV 37835	lambei	lambei	364.17	279.85	283.32	271.65	213.83	202.3
CMNFV 37972	sp.	scotti	372.28	405.34	366.24	328.61	210.62	326.07
CMNFV 37973	lambei	lambei	340.53	289.76	319.8	270.79	194.49	286.42
CMNFV 37976	lambei	lambei	314.23	251.07	294.86	257.42	178.98	259.87
CMNFV 37977	lambei	lambei	340.53	352.98	365.37	270.37	204.27	294.65
CMNFV 37980	lambei	lambei	372.28	214.76	324.6	256.73	207.89	215.21
CMNFV 37981	lambei	lambei	325.33	331.45	309.27	315.96	235.75	321.01
CMNFV 37982	lambei	lambei	340.53	336.63	460.84	222.45	242.07	314.18
CMNFV 37983	lambei	lambei	344.4	371.44	364.52	282.51	208	313.18
CMNFV 37984	lambei	lambei	321.6	419.98	380.75	326.7	229.99	332.72
CMNFV 37985	francisci	francisci	344.4	229.06	237.07	212.03	170.43	175.53
CMNFV 38034	lambei	lambei	336.69	314.68	357.68	251.09	197.24	263.14
CMNFV 38040	lambei	lambei	321.6	294.8	357.68	279.45	225.13	304
CMNFV 38043	lambei	lambei	325.33	184.24	257.02	208.08	179.72	225.43
CMNFV 38044	lambei	N/A	356.18	341.85	373.16	278.86	N/A	356.16
CMNFV 38050	lambei	lambei	332.87	339.23	374.91	247.01	196.14	257.36
CMNFV 38124	lambei	lambei	329.09	302.56	342.57	263.71	223.48	329.13
CMNFV 38166	lambei	lambei	321.6	347.13	341.46	287.07	211.19	318.34
CMNFV 42139	lambei	lambei	332.87	296.49	310.57	236.58	176.25	264.94
CMNFV 42418	sp.	verae	518.38	544.64	537.88	469.89	304.04	482.16
CMNFV 43038	verae	verae	597.96	453.25	439.84	361.35	268.52	455.12
CMNFV 43382	verae	verae	620.44	627.08	574.68	549.19	347.06	531.76
CMNFV 44309	verae	verae	631.89	634.57	484.08	495.11	325.7	528.6
CMNFV 44382	lambei	lambei	340.53	288.1	393.8	266.53	203.82	295.93
CMNFV 44427	sp.	lambei	384.67	368.69	452.05	234.74	222.66	375.74
CMNFV 44444	lambei	lambei	325.33	331.45	324.07	226.16	164.3	238.19
CMNFV 44464	lambei	lambei	352.22	372.81	411.99	320.83	209.59	337.02
CMNFV 44577	sp.	verae	533.71	513.2	513.53	437.25	285.35	406.26
CMNFV 44581	sp.	verae	609.14	561.64	532.88	459.11	297.25	465.49
CMNFV 44587	sp.	verae	493.46	452.32	485.76	374.68	281.65	394.79
CMNFV 45297	scotti	scotti	405.9	328.87	401.92	340.74	236.48	361.9
CMNFV 45307	lambei	lambei	303.37	335.85	313.72	210.42	217.99	304.16
CMNFV 45308	lambei	N/A	397.32	357.81	394.4	N/A	N/A	333.23
CMNFV 45542	lambei	lambei	340.53	326.31	397.1	223.21	209.71	262.99
CMNFV 45620	lambei	lambei	376.38	261.51	307.19	283.24	208.91	229.82
CMNFV 45665	lambei	lambei	296.27	268.3	261.26	233.56	196.25	260.17
CMNFV 45865	lambei	lambei	336.69	318.7	331.61	337.32	226.67	253.25
CMNFV 46136	lambei	N/A	340.53	289.29	332.7	284.42	N/A	297.21
CMNFV 46137	lambei	lambei	285.83	206.83	253.05	232.51	180.25	250.48
CMNFV 46148	lambei	lambei	401.59	317.69	373.45	318.16	217.53	364.78
CMNFV 46188	lambei	lambei	360.16	376.97	384.88	221.43	207.66	321.01
CMNFV 46372	lambei	lambei	317.9	321.73	379.29	203.1	189.25	269.01
CMNFV 46540	lambei	lambei	303.37	336.63	348.12	215.01	219.5	304.97
CMNFV 46548	sp.	lambei	310.58	371.44	425.63	319.41	221.14	315.67
CMNFV 46561	lambei	lambei	303.37	320.47	349.8	274.09	207.55	293.54
CMNFV 46593	lambei	lambei	348.3	357.81	418.16	323.2	232.5	367.69
CMNFV 47163	sp.	scotti	474.1	449.85	517.72	331.66	224.66	411.88
CMNFV 47169	sp.	scotti	488.58	350.05	428.76	394.32	274.2	380.17
CMNFV 47170	sp.	scotti	493.46	434.92	447.53	411.8	260.1	379.06
CMNFV 47184	lambei	lambei	306.96	347.13	359.1	291.53	219.85	302.21
CMNFV 47193	lambei	lambei	296.27	281.02	338.16	259.65	202.7	258.98
CMNFV 47196	lambei	N/A	340.53	357.81	350.64	280.76	190.44	N/A
CMNFV 47304	sp.	scotti	450.6	331.45	386.06	332.63	231.55	320.85
CMNFV 47332	francisci	francisci	372.28	275.43	308.75	187.18	136.32	196.97
CMNFV 47346	lambei	lambei	282.4	282.19	342.01	226.8	200.46	253.39
CMNFV 47394	sp.	N/A	376.38	352.98	472.71	321.62	235.99	377.4
CMNFV 47407	lambei	lambei	329.09	396.7	361.94	220.04	203.15	295.29
CMNFV 47420	lambei	lambei	356.18	379.75	456.59	291.23	230.95	327.43
CMNFV 47448	lambei	lambei	340.53	326.57	370.56	329.41	207.21	327.43
CMNFV 47469	lambei	N/A	325.33	348.98	397.1	205.64	N/A	293.7
CMNFV 47470	lambei	lambei	329.09	347.39	336.79	210.91	208.34	305.46
CMNFV 47536	sp.	lambei	348.3	289.29	300.22	306.66	201.8	297.21
CMNFV 47561	lambei	lambei	314.23	365.95	360.52	311.91	240.84	327.6
CMNFV 47562	sp.	lambei	360.16	344.48	386.06	309.75	228.69	364.06
CMNFV 47563	lambei	lambei	356.18	406.5	366.24	328.45	229.16	352.78
CMNFV 48708	sp.	lambei	344.4	326.31	364.23	257.7	199.8	259.28
CMNFV 49374	lambei	lambei	393.07	417.03	403.14	352.12	238.9	371.7
CMNFV 49728	sp.	scotti	368.21	363.5	438.25	327.02	251.32	360.46
CMNFV 49729	sp.	francisci	405.9	303.79	343.67	267.95	200.02	251.64
CMNFV 49730	sp.	lambei	368.21	316.19	341.46	328.29	231.67	326.58
CMNFV 49732	lambei	lambei	272.27	254.82	282.83	221.68	172.81	226.12
CMNFV 49738	sp.	lambei	310.58	357.81	362.51	270.22	196.91	241.58
CMNFV 49760	sp.	N/A	340.53	351.38	330.26	230.68	150.91	283.76
CMNFV 49806	sp.	lambei	360.16	342.9	399.81	316.59	236.48	343.97
CMNFV 49810	sp.	lambei	340.53	385.35	415.37	306.2	245.01	318.84
CMNFV 49840	sp.	lambei	310.58	321.23	338.44	279.15	191.2	292.74
CMNFV 49862	sp.	lambei	310.58	377.52	435.39	327.81	227.38	287.21
CMNFV 49864	sp.	lambei	299.81	353.52	362.51	285.45	208.34	270.98
CMNFV 49867	sp.	lambei	344.4	365.95	390.81	280.32	200.91	312.52
CMNFV 49868	sp.	scotti	368.21	391.01	425.63	335.05	236.48	337.02
CMNFV 49869	sp.	lambei	376.38	376.97	390.21	292.27	222.66	316.67
CMNFV 49876	lambei	lambei	325.33	331.45	374.91	289.59	213.37	299.14
CMNFV 49905	lambei	lambei	393.07	363.23	422.82	324.95	251.07	389.88
CMNFV 50200	lambei	lambei	282.4	284.07	361.09	261.18	219.27	309.23
CMNFV 50206	lambei	lambei	332.87	346.33	379.87	286.19	197.02	302.54
CMNFV 50213	sp.	lambei	352.22	359.97	398.6	288.85	219.85	254.27
CMNFV 50220	lambei	lambei	310.58	291.68	352.04	250.68	203.6	292.27
CMNFV 50289	lambei	N/A	336.69	409.12	382.52	292.87	216.95	271.13
CMNFV 50308	sp.	lambei	356.18	365.95	493.56	287.96	204.5	325.4
CMNFV 50323	sp.	verae	488.58	398.14	440.16	395.21	252.56	395.93
CMNFV 50335	lambei	lambei	299.81	321.23	356.55	282.36	196.47	292.9
CMNFV 50886	lambei	lambei	368.21	299.88	345.34	312.22	216.95	296.89
CMNFV 52341	verae	N/A	559.91	537.79	535.38	486.82	266.21	509.46
CMNFV 52344	scotti	scotti	372.28	484.77	440.79	386.71	296.03	420.09
CMNFV 52346	scotti	scotti	418.99	468.85	441.75	406.89	259.09	409.16
CMNFV 52347	verae	verae	513.33	541.21	534.66	477.21	326.69	472.41
CMNFV 52349	verae	verae	554.6	548.08	619.46	521.11	297.25	483.87
CMNFV 52350	verae	verae	576.02	465.71	540.38	425.63	308.97	496.35
CMNFV 52351	verae	verae	609.14	630.82	607.89	478.61	358.81	535.15
CMNFV 52353	verae	verae	508.32	544.64	512.48	420.43	270.19	461.95
CMNFV 52354	verae	verae	518.38	517.53	484.75	433.67	292.67	439.61
CMNFV 52355	verae	N/A	597.96	507.57	429.08	478.61	N/A	497.22
CMNFV 52356	verae	verae	565.24	619.64	603.68	533.77	327.96	527.7
CMNFV 52357	verae	verae	503.33	475.18	549.39	404.72	322.74	438.6
CMNFV 52860	lambei	lambei	360.16	323.76	407.09	325.11	235.63	338.93
CMNFV 52947	lambei	lambei	360.16	349.78	361.66	301.47	255.94	290.84
CMNFV 52958	lambei	lambei	432.36	321.48	387.54	383.03	229.76	361.54
CMNFV 52959	lambei	lambei	348.3	380.31	374.91	289.74	232.74	337.54
