# Supplementary material for: Investigating the reliability of metapodials as taxonomic Indicators for Beringian horses
Source: J Mamm Evol. 2022 Sep 21;29(4):863–75. doi: 10.1007/s10914-022-09626-4 (PMC9684255; doi:10.1007/s10914-022-09626-4)
Supplement: Supplementary file 7 — Supplementary file7 (XLSX 27 KB) [file 10914_2022_9626_MOESM7_ESM.xlsx]

## Sheet: Sheet1
Specimen ID	Initial species assignment	LDA species assignment	MT1	MT2	MT3	MT4	MT5	MT6	MT7	MT8	MT9
CMNFV 10467	sp.	lambei	328.67	362.59	363.32	233.16	233.82	337.97	342.75	433.82	333.73
CMNFV 11752	sp.	lambei	306.37	385.14	398.88	345.37	278.42	341.62	360.19	300.81	312.31
CMNFV 11754	sp.	lambei	297.76	322.46	357.43	265.62	190.87	310.32	287.34	284.25	282.72
CMNFV 13476	sp.	scotti	376.74	343.52	340.72	329.71	267.78	349.72	343.48	419.16	377.33
CMNFV 13477	sp.	lambei	333.27	385.14	363	337.3	272.28	377.44	380.1	365.09	363.29
CMNFV 13478	sp.	lambei	306.37	302.18	350.38	262.95	222.4	285.38	290.31	321.27	331.3
CMNFV 13479	sp.	scotti	306.37	317.32	732.77	267.35	277.8	326.81	338.56	341.28	342.24
CMNFV 13664	sp.	lambei	276.99	382.28	326.25	318.69	295.49	359.07	376.61	403.35	369.93
CMNFV 14486	sp.	verae	768.31	573.06	432.34	541.69	364.64	496.87	559.48	518.56	515.84
CMNFV 14667	sp.	scotti	337.91	476.88	425.44	343.34	290.96	434.18	446.67	353.33	419.34
CMNFV 15080	sp.	verae	642.1	598.74	532.12	499.56	361.81	598.62	570.06	563.69	619.03
CMNFV 15334	verae	verae	557.74	625.07	591.02	552.49	367.49	617.99	598.18	653.27	646.39
CMNFV 16124	sp.	verae	551.08	476.88	532.12	528.37	377.55	488.9	483.27	463.78	521.23
CMNFV 16524	sp.	N/A	719.08	691.83	643.1	735.41	486.19	N/A	N/A	N/A	N/A
CMNFV 17269	sp.	lambei	272.96	222.35	334.77	244.33	241.04	237.42	234.27	254	252.63
CMNFV 17270	sp.	lambei	347.34	336.59	445.96	315.54	269.73	323.61	336.2	359.32	384.82
CMNFV 17293	sp.	scotti	463.82	399.63	435.81	404.19	314.72	432.49	439.01	500.09	436.2
CMNFV 17295	sp.	verae	735.23	520.25	509.61	603.52	345.12	606.83	569.82	630.28	634.51
CMNFV 17511	lambei	lambei	297.76	292.32	344.93	244.03	216.22	291.83	291.3	288.27	272.45
CMNFV 17562	lambei	lambei	297.76	340.05	332.11	263.89	240.31	290.5	325.99	358.22	374.29
CMNFV 17563	scotti	scotti	376.74	429.57	451.28	399.12	279.82	385.65	453.12	458.97	415.73
CMNFV 17573	scotti	scotti	469.7	476.88	581.42	434.81	310.64	466.98	428.91	401	426.25
CMNFV 17585	lambei	lambei	272.96	338.18	278.98	289.66	200.77	321.67	374.1	309.44	326.59
CMNFV 17600	lambei	lambei	268.98	285.06	319.88	254.45	208.99	274.98	281.77	285.67	312.31
CMNFV 18980	sp.	verae	537.95	493.3	540.41	420.06	360.4	483.02	516.45	533.57	509.66
CMNFV 19072	sp.	verae	664.54	520.25	442.8	494.93	314.07	515.38	533.66	539.23	439.18
CMNFV 20492	sp.	lambei	276.99	379.43	334.47	331.5	280.22	397.56	415.86	383.06	391.36
CMNFV 20616	sp.	verae	598.85	327.65	381.32	431.62	328.7	412.55	471.91	560.78	521.23
CMNFV 21029	sp.	verae	751.64	632.72	490.31	635.59	396.45	603.23	634.73	631.06	616.71
CMNFV 22939	sp.	verae	719.08	520.25	495.18	550.02	368.91	590.46	617.98	594.12	555.23
CMNFV 23375	sp.	scotti	402.57	445.02	350.38	358.08	292.39	400.17	415.45	386.49	378
CMNFV 23392	scotti	scotti	397.3	376.59	394.28	305.85	259.11	312.05	308.53	342.07	372.28
CMNFV 24025	sp.	verae	672.14	527.12	431.64	520	414.92	609.16	548.05	556.42	544.03
CMNFV 24203	sp.	lambei	268.98	451.29	367.69	290.49	256.64	320.79	354.01	324.34	293.52
CMNFV 25178	sp.	N/A	337.91	273.19	302.05	266.56	212	228.97	247.76	N/A	314.41
CMNFV 25187	lambei	lambei	319.62	343.52	389.72	364.15	309.36	381.92	431.84	391.39	411.06
CMNFV 25188	sp.	francisi	315.15	250.33	282.71	242.84	200.77	206.89	251.24	239.37	315.32
CMNFV 25938	lambei	lambei	386.92	348.91	331.23	344.08	273.26	356.63	377	432.9	382.08
CMNFV 26724	lambei	lambei	265.04	388.01	381.97	389.69	250.63	406.43	425.36	390.52	331.24
CMNFV 26887	sp.	verae	512.36	527.12	593.12	584.15	358.29	527.39	570.06	591.11	582.99
CMNFV 27365	sp.	verae	649.52	467.19	576.87	583.13	393.47	508.39	562.91	557.87	487.8
CMNFV 27886	sp.	verae	557.74	454.44	546.39	452.49	319.7	413.37	431.84	513.04	512.95
CMNFV 27912	sp.	verae	584.91	534.04	618.66	482.79	388.77	476.75	506.71	538.16	547.89
CMNFV 28127	lambei	N/A	310.74	486.69	N/A	N/A	N/A	422.87	467.94	483.04	429.92
CMNFV 28964	scotti	N/A	452.22	412.65	372.73	417.77	279.42	425.16	N/A	459.29	467.73
CMNFV 28965	lambei	N/A	293.52	376.59	315.58	232.72	241.04	311.01	N/A	328.97	N/A
CMNFV 28966	lambei	lambei	272.96	263.9	321.61	230.7	174.22	265.75	276.11	284.72	294.67
CMNFV 29039	verae	verae	634.74	510.04	597.33	459.51	326.71	435.23	405.48	536.39	527.08
CMNFV 29286	verae	verae	564.44	503.31	530.15	462.61	353.87	466.54	514.82	576.19	494.62
CMNFV 32080	lambei	N/A	352.12	327.65	N/A	N/A	N/A	367.62	432.68	280.73	333.73
CMNFV 32121	verae	N/A	802.45	613.7	536.06	699.13	540.75	602.97	N/A	N/A	N/A
CMNFV 33124	verae	verae	664.54	537.52	552	493.08	499.34	551.18	528.44	495.04	512.95
CMNFV 33775	scotti	scotti	381.81	335.53	354.97	368.56	254.75	330.92	384.59	421.59	382.08
CMNFV 33800	lambei	lambei	289.32	365.37	309.61	246.43	214.19	288.67	320.17	328.71	330.62
CMNFV 33803	sp.	N/A	285.17	287.47	302.61	248.83	211.16	329.49	N/A	N/A	N/A
CMNFV 33809	sp.	lambei	242.25	317.32	330.05	275.14	219.98	275.62	301.71	295.46	315.32
CMNFV 33869	lambei	lambei	227.86	280.27	230.94	219.22	154.36	231.14	262.8	245.11	258.95
CMNFV 33870	lambei	lambei	272.96	302.18	308.49	271.95	235.44	258.1	291.97	309.44	375.3
CMNFV 33871	lambei	lambei	310.74	285.78	281.11	288.84	188.99	320.26	301.87	307.7	269.44
CMNFV 33882	lambei	lambei	306.37	385.14	378.77	282.43	222.22	320.43	335.48	314.44	301.36
CMNFV 33906	lambei	lambei	261.14	320.14	325.96	278.37	223.67	295.67	294.8	301.3	297.57
CMNFV 33969	francisci	francisci	342.6	307.17	309.05	257.99	180.68	235.36	262.64	224.47	294.1
CMNFV 33970	lambei	lambei	285.17	228.64	257.78	191.63	179.46	224.11	235.87	251.16	253.41
CMNFV 34774	lambei	lambei	310.74	285.06	395.27	256.45	233.11	257.17	288.99	364.26	354.78
CMNFV 34775	francisci	francisci	361.82	298.21	297.35	274.5	201.42	231.14	270.83	278.4	330.93
CMNFV 34776	francisci	francisci	386.92	295.01	292.14	209.72	228.5	216.23	220.38	238.73	280.76
CMNFV 34778	lambei	lambei	306.37	333.42	475.85	343.34	367.96	339.06	385.57	352.51	313.51
CMNFV 34779	lambei	lambei	289.32	295.75	348.86	255.53	207.99	300.06	291.14	276.08	254.99
CMNFV 35498	francisci	francisci	361.82	239.77	299.28	237.97	186.19	219.58	246.26	206.7	308.44
CMNFV 35607	lambei	lambei	293.52	287.47	304.28	277.56	201.42	339.97	324.57	362.61	346.39
CMNFV 35626	francisci	N/A	407.88	263.45	299.83	274.82	222.57	241.56	N/A	N/A	N/A
CMNFV 35694	lambei	lambei	319.62	352.17	305.4	323.99	247.84	341.43	385.18	418.86	406.43
CMNFV 35695	lambei	lambei	268.98	302.18	373.99	243.44	235.08	284.88	319.82	294.02	306.36
CMNFV 35696	lambei	lambei	272.96	277.9	360.21	270.67	266.81	320.08	378.55	296.67	295.25
CMNFV 35864	lambei	lambei	272.96	243.7	356.81	290.66	221.88	275.78	314.23	304.73	307.25
CMNFV 35865	lambei	lambei	297.76	370.96	334.77	297.52	235.08	322.55	339.1	321.78	320.77
CMNFV 35908	lambei	lambei	361.82	354.35	347.35	259.84	201.75	273.85	309.05	347.13	334.36
CMNFV 35932	lambei	lambei	352.12	317.32	331.82	220.9	271.69	298.87	314.93	306.96	308.44
CMNFV 35963	lambei	lambei	429.64	314.76	319.3	317.81	298.19	316.22	360.95	390.81	363.62
CMNFV 36058	lambei	lambei	361.82	338.18	289.43	304.99	222.57	346.76	307.67	265.12	305.77
CMNFV 36072	lambei	lambei	306.37	340.85	313.3	301.58	270.71	311.18	338.92	331.05	353.8
CMNFV 36104	lambei	lambei	297.76	237.18	315.58	215.89	209.99	256.09	265.15	262.2	265.64
CMNFV 36105	lambei	lambei	315.15	334.47	269.29	275.95	206.67	303.28	310.94	281.9	298.15
CMNFV 36156	lambei	lambei	356.95	338.18	370.2	244.78	270.12	338.33	356.07	188.77	337.5
CMNFV 36157	lambei	lambei	328.67	351.35	341.32	338.76	292.6	336.52	400.44	424.01	413.21
CMNFV 36158	lambei	lambei	276.99	289.89	331.23	270.51	221.01	291	319.11	313.68	319.86
CMNFV 36159	lambei	lambei	265.04	330.53	311.59	255.83	208.99	302.09	283.89	274.92	321.69
CMNFV 36160	lambei	lambei	310.74	338.98	316.72	246.13	238.5	338.7	328.31	343.93	349.92
CMNFV 36161	lambei	lambei	297.76	304.67	336.85	293.16	220.15	309.63	338.74	341.28	345.11
CMNFV 36313	lambei	lambei	268.98	291.59	351.6	256.29	192.92	283.74	293.97	307.7	306.06
CMNFV 36345	lambei	lambei	272.96	299.69	260.06	267.35	201.26	291.83	309.05	323.83	273.54
CMNFV 36369	sp.	verae	591.86	410.56	480.64	380.02	379.97	468.53	403.86	328.97	478.68
CMNFV 36400	lambei	lambei	337.91	360.94	370.83	346.67	257.78	281.94	402.86	348.74	438.43
CMNFV 37666	sp.	N/A	578.03	533	488.44	488.95	N/A	494.81	486.87	505.18	518.74
CMNFV 37764	lambei	lambei	337.91	343.52	402.52	275.95	312.35	305.16	315.97	363.99	329.38
CMNFV 37835	lambei	lambei	347.34	280.27	264.14	289	246.17	212.49	245.96	251.38	311.12
CMNFV 37972	sp.	scotti	356.95	408.48	350.99	355.44	241.04	346.58	388.52	375.41	358.69
CMNFV 37973	lambei	lambei	319.62	290.37	302.05	288.01	215.71	303.45	314.23	239.16	293.81
CMNFV 37976	lambei	lambei	289.32	251	276.08	272.58	192.13	274.66	310.94	321.02	356.73
CMNFV 37977	lambei	lambei	319.62	354.89	350.08	287.51	230.98	312.39	319.11	314.69	308.73
CMNFV 37980	lambei	lambei	356.95	214.13	307.08	271.79	236.69	226.39	257.52	262.65	364.28
CMNFV 37981	lambei	lambei	302.04	332.89	291.06	340.59	282.02	341.07	373.33	393.7	355.1
CMNFV 37982	lambei	lambei	319.62	338.18	452.71	323.58	292.6	333.62	332.78	352.78	360
CMNFV 37983	lambei	lambei	324.12	373.77	349.17	301.58	236.87	332.54	364.54	375.7	338.13
CMNFV 37984	lambei	lambei	297.76	423.48	366.44	353.18	272.48	353.82	394.06	380.5	445.17
CMNFV 37985	francisci	francisci	324.12	228.64	216.82	220.76	179.46	183.71	197.5	216.06	281.88
CMNFV 38034	lambei	lambei	315.15	315.78	341.92	265.3	219.98	278.2	317.36	304.73	294.96
CMNFV 38040	lambei	lambei	297.76	295.5	341.92	298.02	264.48	322.55	320.52	319.49	287.23
CMNFV 38043	lambei	lambei	302.04	183.24	237.12	216.3	193.24	237.42	246.26	272.62	222.27
CMNFV 38044	lambei	N/A	337.91	343.52	358.36	297.35	N/A	379.39	366.82	381.35	356.08
CMNFV 38050	lambei	lambei	310.74	340.85	360.21	260.62	218.27	271.93	256.6	282.37	310.22
CMNFV 38124	lambei	lambei	306.37	303.42	325.96	279.83	261.79	349.91	356.44	343.66	337.5
CMNFV 38166	lambei	lambei	297.76	348.91	324.8	306.87	241.95	338.15	321.93	321.53	319.55
CMNFV 42139	lambei	lambei	310.74	297.22	292.42	248.68	188.05	280.15	284.55	294.74	284.69
CMNFV 42418	sp.	verae	537.95	551.57	537.24	524.29	401.96	517.49	531.52	573.97	537.63
CMNFV 43038	verae	verae	642.1	457.61	429.92	394.09	338.08	487.76	529.62	552.81	592.89
CMNFV 43382	verae	verae	672.14	636.57	578.11	621.15	483.36	572.11	652.83	694.15	639.24
CMNFV 44309	verae	verae	687.54	644.3	478.06	554.96	442.41	568.63	642.15	528.3	535.94
CMNFV 44382	lambei	lambei	319.62	288.68	380.36	283.08	230.27	313.78	341.65	330.01	325.98
CMNFV 44427	sp.	lambei	371.72	370.96	443.15	246.58	260.45	400.77	416.27	405.42	382.76
CMNFV 44444	lambei	lambei	302.04	332.89	306.52	236.8	170.54	251.19	257.21	234.54	256.31
CMNFV 44464	lambei	lambei	333.27	375.18	399.87	346.29	239.4	358.51	408.92	328.97	398.68
CMNFV 44577	sp.	verae	557.74	519.22	510.37	484.84	367.96	434.18	419.77	459.29	480.66
CMNFV 44581	sp.	verae	657	569.08	531.72	511.24	389.51	499.16	510.87	532.87	536.36
CMNFV 44587	sp.	verae	506.11	456.66	479.9	409.92	361.34	421.62	417.5	536.39	532.13
CMNFV 45297	scotti	scotti	397.3	330.27	389.07	369.72	283.23	385.65	377.38	385.63	391.71
CMNFV 45307	lambei	lambei	276.99	337.39	295.7	218.94	252.87	322.73	339.83	364.82	360
CMNFV 45308	lambei	N/A	386.92	359.83	381	N/A	N/A	354.38	379.52	393.7	383.12
CMNFV 45542	lambei	lambei	319.62	327.65	383.9	233.45	239.59	278.04	313.02	338.9	333.12
CMNFV 45620	lambei	lambei	361.82	261.61	288.89	302.43	238.32	242.16	278.85	265.8	356
CMNFV 45665	lambei	lambei	268.98	268.52	241.46	245.23	218.44	274.98	299	303.5	308.44
CMNFV 45865	lambei	lambei	315.15	319.88	314.44	365.68	267	267.49	348.45	330.53	314.11
CMNFV 46136	lambei	N/A	319.62	289.89	315.58	303.79	N/A	315.18	309.22	352.24	337.18
CMNFV 46137	lambei	lambei	257.28	206.1	233.07	244.03	194.03	264.49	280.15	234.33	251.07
CMNFV 46148	lambei	lambei	392.09	318.85	358.66	343.16	252.12	388.81	370.45	379.37	372.95
CMNFV 46188	lambei	lambei	342.6	379.43	370.83	231.42	236.33	341.07	378.35	351.43	378.68
CMNFV 46372	lambei	lambei	293.52	322.98	364.87	210.67	207.66	284.56	333.86	257.97	290.37
CMNFV 46540	lambei	lambei	276.99	338.18	331.82	224.13	255.32	323.61	335.48	349.55	354.45
CMNFV 46548	sp.	lambei	285.17	373.77	414.56	344.63	257.97	335.25	390.09	377.67	403.95
CMNFV 46561	lambei	lambei	276.99	321.68	333.59	291.82	236.15	311.18	339.83	310.18	272.99
CMNFV 46593	lambei	lambei	328.67	359.83	406.51	349.08	276.63	391.98	383.02	342.07	361.32
CMNFV 47163	sp.	scotti	481.62	454.13	514.99	359.02	263.71	440.33	421.42	401.59	391.71
CMNFV 47169	sp.	scotti	499.9	351.89	417.94	433.32	348.09	405.62	430.79	417.96	401.49
CMNFV 47170	sp.	scotti	506.11	438.8	438.25	454.24	323.41	404.41	400.85	440.33	477.5
CMNFV 47184	lambei	lambei	281.05	348.91	343.42	312.05	255.89	320.61	327.95	362.88	360.99
CMNFV 47193	lambei	lambei	268.98	281.47	321.32	275.14	228.5	273.69	302.21	283.31	283.28
CMNFV 47196	lambei	N/A	319.62	359.83	334.47	299.54	209.48	N/A	N/A	336.79	N/A
CMNFV 47304	sp.	scotti	452.22	332.89	372.1	360.16	275.04	340.89	355.13	409.57	361.32
CMNFV 47332	francisci	francisci	356.95	275.77	290.51	192.79	131.48	206.75	200.68	201.93	245.64
CMNFV 47346	lambei	lambei	253.46	282.66	325.38	237.53	225	267.64	247.76	262.87	258.42
CMNFV 47394	sp.	N/A	361.82	354.89	465.64	347.22	282.42	402.59	423.7	414.05	N/A
CMNFV 47407	lambei	lambei	306.37	399.63	346.44	229.84	229.21	313.09	327.24	181.95	223.48
CMNFV 47420	lambei	lambei	337.91	382.28	448.09	311.71	274.05	348.06	323.87	359.59	347.35
CMNFV 47448	lambei	lambei	319.62	327.91	355.58	356.38	235.62	348.06	409.53	406.01	397.62
CMNFV 47469	lambei	N/A	302.04	350.81	383.9	213.54	N/A	311.36	N/A	N/A	259.75
CMNFV 47470	lambei	lambei	306.37	349.18	319.88	219.5	237.41	324.14	270.36	330.53	343.51
CMNFV 47536	sp.	lambei	328.67	289.89	281.64	329.71	227.1	315.18	330.45	344.46	321.69
CMNFV 47561	lambei	lambei	289.32	368.16	344.93	335.85	290.55	348.24	343.85	377.67	396.93
CMNFV 47562	sp.	lambei	342.6	346.21	372.1	333.31	270.32	388.02	419.77	363.44	339.39
CMNFV 47563	lambei	lambei	337.91	409.67	350.99	355.25	271.1	375.7	380.68	359.86	329.38
CMNFV 48708	sp.	lambei	324.12	327.65	348.86	272.9	223.96	274.01	302.89	325.36	279.92
CMNFV 49374	lambei	lambei	381.81	420.46	390.37	383.16	287.28	396.36	438.16	359.86	351.53
CMNFV 49728	sp.	scotti	352.12	365.65	428.19	353.56	308.29	384.08	395.65	418.56	380.38
CMNFV 49729	sp.	francisci	397.3	304.67	327.13	284.72	224.3	265.75	283.4	287.56	350.24
CMNFV 49730	sp.	lambei	352.12	317.32	324.8	355.06	275.24	347.13	407.1	409.57	414.29
CMNFV 49732	lambei	lambei	242.25	254.81	263.63	231.71	182.96	238.16	230.35	223.66	220.83
CMNFV 49738	sp.	lambei	285.17	359.83	347.05	287.35	219.47	254.86	360.01	276.54	248.99
CMNFV 49760	sp.	N/A	319.62	353.26	313.01	241.95	151.5	300.56	329.55	N/A	282.72
CMNFV 49806	sp.	lambei	342.6	344.59	386.8	341.32	283.23	366.09	376.22	343.66	388.94
CMNFV 49810	sp.	lambei	319.62	388.01	403.51	329.17	297.57	338.7	398.64	391.68	340.34
CMNFV 49840	sp.	lambei	285.17	322.46	321.61	297.69	210.66	310.32	311.8	306.21	318.63
CMNFV 49862	sp.	lambei	285.17	380	425.1	354.5	268.17	304.31	348.08	372.61	393.79
CMNFV 49864	sp.	lambei	272.96	355.44	347.05	304.99	237.41	286.69	338.74	303.26	321.69
CMNFV 49867	sp.	lambei	324.12	368.16	377.17	299.04	225.7	331.82	362.27	391.39	360.66
CMNFV 49868	sp.	scotti	352.12	393.8	414.56	363.01	283.23	358.51	345.68	334.7	354.45
CMNFV 49869	sp.	lambei	361.82	379.43	376.53	312.92	260.45	336.34	390.69	321.78	311.71
CMNFV 49876	lambei	lambei	302.04	332.89	360.21	309.8	245.43	317.27	351.96	329.23	330.93
CMNFV 49905	lambei	lambei	381.81	365.37	411.53	351.13	307.87	416.25	417.3	403.65	384.47
CMNFV 50200	lambei	lambei	253.46	284.58	345.53	276.91	254.94	328.24	312.15	305.23	303.41
CMNFV 50206	lambei	lambei	310.74	348.1	365.5	305.85	219.64	320.96	300.69	317.72	361.64
CMNFV 50213	sp.	lambei	333.27	362.04	385.51	308.94	255.89	268.59	334.22	383.06	397.28
CMNFV 50220	lambei	lambei	285.17	292.32	335.96	264.83	229.92	309.8	326.53	338.12	327.83
CMNFV 50289	lambei	N/A	315.15	412.35	368.32	313.62	251.19	286.86	N/A	N/A	N/A
CMNFV 50308	sp.	lambei	337.91	368.16	488.44	307.91	231.33	345.84	386.16	288.27	239.02
CMNFV 50323	sp.	verae	499.9	401.1	430.26	434.38	310.42	422.87	430.79	463.46	412.14
CMNFV 50335	lambei	lambei	272.96	322.46	340.72	301.41	218.78	310.49	337.47	319.24	332.8
CMNFV 50886	lambei	lambei	352.12	300.69	328.88	336.21	251.19	314.83	358.31	398.95	393.44
CMNFV 52341	verae	N/A	591.86	544.52	534.48	544.86	334.04	547.54	N/A	N/A	N/A
CMNFV 52344	scotti	scotti	356.95	489.99	430.95	424.24	387.3	449.32	463.12	445.97	430.29
CMNFV 52346	scotti	scotti	413.25	473.64	431.99	448.36	321.66	437.35	498.67	466.04	465.01
CMNFV 52347	verae	verae	531.47	548.04	533.69	533.19	444.28	506.77	515.99	522.37	561.76
CMNFV 52349	verae	verae	584.91	555.12	628.19	586.71	389.51	519.36	553.14	611.26	561.76
CMNFV 52350	verae	verae	613.03	470.41	540.02	470.84	411.08	533.1	543.71	600.56	609.78
CMNFV 52351	verae	verae	657	640.42	615.22	617.18	506.29	575.86	596.4	600.18	580.75
CMNFV 52353	verae	verae	525.05	551.57	509.23	464.6	341.02	495.27	510.41	505.18	470.84
CMNFV 52354	verae	verae	537.95	523.68	478.8	480.52	381.19	470.74	499.81	645.28	565.7
CMNFV 52355	verae	N/A	642.1	513.43	418.28	534.88	N/A	534.06	515.52	571.02	556.97
CMNFV 52356	verae	verae	598.85	628.89	610.5	602.22	446.7	567.64	540.11	506.2	480.66
CMNFV 52357	verae	verae	518.68	480.14	549.99	445.76	436.82	469.63	504.4	577.67	553.07
CMNFV 52860	lambei	lambei	342.6	325.05	394.61	351.31	281.82	360.58	376.61	378.8	349.92
CMNFV 52947	lambei	lambei	342.6	351.62	346.14	323.64	316.23	308.25	363.22	317.72	334.05
CMNFV 52958	lambei	lambei	429.64	322.72	373.68	419.85	272.08	385.26	435.83	450.7	458.08
CMNFV 52959	lambei	lambei	328.67	382.85	360.21	309.98	277.02	359.07	329.02	343.4	383.79
